# Supplementary material for: A systematic review of the direct and indirect effects of herbivory on plant reproduction mediated by pollination
Source: PeerJ. 2020 Jun 8;8:e9049. doi: 10.7717/peerj.9049 (PMC7289145; doi:10.7717/peerj.9049)
Supplement: Supplemental Information 2 [file peerj-08-9049-s002.csv]

article id	study year	Plant Genus	Plant Species	Herbivore taxa	Pollinator taxa	low pollination method	high pollination method	low herbivory method	high herbivory method	Herbivory Type	Indirect Response Variable	Response	Response Category	Effect	Notes
18	1998	Castilleja	indivisa					pesticide	natural	florivory		seedset	seed production	negative
18	1998	Castilleja	indivisa			natural	artificial supplemental			florivory		seedset	seed production	positive
18	1998	Castilleja	indivisa					pesticide	natural	florivory		pollinator visitation	pollination	negative
23	1998	Castilleja	indivisa					pesticide	natural	florivory		flower number	floral expression	negative
23	1998	Castilleja	indivisa					pesticide	natural	florivory	flower number	pollinator visitation	pollination	negative
23	1998	Castilleja	indivisa					pesticide	natural	florivory	flower number	fruitset	seed production	negative
23	1998	Castilleja	indivisa					pesticide	natural	florivory	pollinator visitation	fruitset	seed production	negative
23	1998	Castilleja	indivisa					pesticide	natural	florivory	number of fruits	seedset	seed production	negative
36	1997	Centaurea	solstitialis					natural	defense removal	open		pollinator visitation	pollination	neutral
36	1997	Centaurea	solstitialis					natural	defense removal	open		seedset	seed production	negative
41	2004	Brassica	napus	Meligethes aeneus		no pollination		no herbivory	herbivore addition	florivory		seedset	seed production	positive
41	2004	Brassica	napus	Meligethes aeneus		no pollination		no herbivory	herbivore addition	florivory		fruitset	seed production	negative
41	2005	Brassica	napus	Meligethes aeneus	Bombus terrestris		pollinator addition	no herbivory	herbivore addition	florivory		seedset	seed production	negative
41	2005	Brassica	napus	Meligethes aeneus	Bombus terrestris		pollinator addition	no herbivory	herbivore addition	florivory		fruitset	seed production	negative
110	2003	Cnidoscolus	acontifolius					no herbivory	artificial herbivory	folivory		flower number	floral expression	negative	specifically male flowers
110	2003	Cnidoscolus	acontifolius					no herbivory	artificial herbivory	folivory		sex ratio	floral expression	neutral
110	2003	Cnidoscolus	acontifolius					no herbivory	artificial herbivory	folivory		pollinator visitation	pollination	neutral
122	2005	Prosopis	flexuosa	Bos taurus				exclosure	natural	grazing		pollinator visitation	pollination	negative
122	2005	Prosopis	flexuosa	Bos taurus				exclosure	natural	grazing		seedset	seed production	negative
122	2006	Prosopis	flexuosa			natural	artificial supplemental					seedset	seed production	positive
174	2014	Cucumis	sativus	Acalymma vitattum				natural	herbivore addition	root herbivory		flower number	floral expression	negative
174	2014	Cucumis	sativus	Acalymma vitattum				natural	herbivore addition	root herbivory		floral morphology/architecture	floral expression	neutral
174	2014	Cucumis	sativus	Acalymma vitattum		natural	artificial supplemental					floral morphology/architecture	floral expression	negative
174	2014	Cucumis	sativus	Acalymma vitattum				natural	herbivore addition	root herbivory		pollinator visitation	pollination	negative
174	2014	Cucumis	sativus	Acalymma vitattum		natural	artificial supplemental					pollinator visitation	pollination	neutral
174	2014	Cucumis	sativus	Acalymma vitattum		natural	artificial supplemental					flower number	floral expression	neutral
174	2014	Cucumis	sativus	Acalymma vitattum		natural	artificial supplemental	natural	herbivore addition	root herbivory		flower number	floral expression	neutral
174	2014	Cucumis	sativus	Acalymma vitattum		natural	artificial supplemental	natural	herbivore addition	root herbivory		pollinator visitation	pollination	neutral
174	2014	Cucumis	sativus	Acalymma vitattum				natural	herbivore addition	root herbivory		fruitset	seed production	negative
174	2014	Cucumis	sativus	Acalymma vitattum				natural	herbivore addition	root herbivory		seedset	seed production	neutral
174	2014	Cucumis	sativus	Acalymma vitattum		natural	artificial supplemental					fruitset	seed production	neutral
174	2014	Cucumis	sativus	Acalymma vitattum		natural	artificial supplemental					seedset	seed production	neutral
174	2014	Cucumis	sativus	Acalymma vitattum		natural	artificial supplemental	natural	herbivore addition	root herbivory		fruitset	seed production	neutral
174	2014	Cucumis	sativus	Acalymma vitattum		exclosure	natural	natural	herbivore addition	root herbivory		seedset	seed production	neutral
257	2009	Alstroemeria	ligtu va. Simsii					herbivory pattern A	herbivory pattern B	florivory		pollinator visitation	pollination	positive
257	2009	Alstroemeria	ligtu va. Simsii					no herbivory	artificial herbivory	florivory		pollinator visitation	pollination	neutral
257	2009	Alstroemeria	ligtu va. Simsii					no herbivory	artificial herbivory	florivory		fruitset	seed production	negative
257	2009	Alstroemeria	ligtu va. Simsii					no herbivory	artificial herbivory	florivory		seedset	seed production	negative
284	2001	Ipomopsis	aggregata					no herbivory	artificial herbivory	grazing		flower phenology	floral expression	negative
284	2001	Ipomopsis	aggregata					no herbivory	artificial herbivory	grazing		flower number	floral expression	negative
284	2001	Ipomopsis	aggregata					no herbivory	artificial herbivory	grazing		floral morphology/architecture	floral expression	negative
284	2001	Ipomopsis	aggregata					no herbivory	artificial herbivory	grazing		pollen deposition	pollination	neutral
284	2001	Ipomopsis	aggregata					no herbivory	artificial herbivory	grazing		pollen production	floral expression	negative
284	2001	Ipomopsis	aggregata					no herbivory	artificial herbivory	grazing		seedset	seed production	negative
284	2001	Ipomopsis	aggregata					no herbivory	artificial herbivory	grazing		fruitset	seed production	neutral
294	2011	Eichhornia	crassipes					no herbivory	artificial herbivory	stem damage		flower number	floral expression	negative
294	2011	Eichhornia	crassipes					no herbivory	artificial herbivory	folivory		fruitset	seed production	neutral
294	2011	Eichhornia	crassipes					no herbivory	artificial herbivory	folivory		seedset	seed production	neutral
313	2003	Tristerix	aphyllus					no herbivory	herbivore addition	florivory		pollinator visitation	pollination	negative
324	2001	Aechmea	pectinata	Armases angustipes				no herbivory	natural	florivory		pollinator visitation	pollination	negative
324	2001	Aechmea	pectinata	Armases angustipes				no herbivory	natural	florivory		fruitset	seed production	negative
331	2001	Centrosema	virginianum		Bombus pensylvanicus			natural	natural	florivory		pollinator visitation	pollination	negative
331	2001	Centrosema	virginianum		Xylocopa micans			natural	natural	florivory		pollinator visitation	pollination	negative
331	2001	Centrosema	virginianum		Xylocopa micans			natural	natural	florivory		pollinator visitation	pollination	negative
331	2001	Centrosema	virginianum		Melissodes spp			natural	natural	florivory		pollinator visitation	pollination	negative
331	2001	Centrosema	virginianum		Melissodes spp			natural	natural	florivory		pollinator visitation	pollination	negative
331	2001	Centrosema	virginianum		Megachile spp			natural	natural	florivory		pollinator visitation	pollination	negative
331	2001	Centrosema	virginianum		Megachile spp			natural	natural	florivory		pollinator visitation	pollination	negative
331	2001	Centrosema	virginianum					natural	natural	florivory		pollinator visitation	pollination	negative
331	2001	Centrosema	virginianum					natural	natural	florivory		pollinator visitation	pollination	negative
331	2001	Centrosema	virginianum					natural	natural	florivory		fruitset	seed production	negative
332	2010	Loasa	tricolor					no herbivory	artificial herbivory	florivory		Pollinator diversity	pollination	negative
332	2010	Loasa	tricolor					no herbivory	artificial herbivory	florivory		pollinator visitation	pollination	negative
335	2007	Linaria	dalmatica	Mecinus janthiniformis				no herbivory	herbivore addition	stem damage		flower number	floral expression	negative
335	2007	Linaria	dalmatica	Mecinus janthiniformis				no herbivory	herbivore addition	stem damage		pollinator visitation	pollination	negative
335	2007	Linaria	dalmatica	Mecinus janthiniformis				no herbivory	herbivore addition	stem damage		seedset	seed production	neutral
335	2007	Linaria	dalmatica	Mecinus janthiniformis				no herbivory	herbivore addition	stem damage		floral morphology/architecture	floral expression	neutral
458	1992	Calyptrogyne	ghiesbreghtiana	Tettgoniidae spp	Glossophaga spp			natural	natural	florivory		pollinator visitation	pollination	negative
458	1992	Calyptrogyne	ghiesbreghtiana		Glossophaga spp	natural	natural					fruitset	seed production	positive
458	1993	Calyptrogyne	ghiesbreghtiana	Tettgoniidae spp	Glossophaga spp			natural	natural	florivory		pollinator visitation	pollination	negative
458	1993	Calyptrogyne	ghiesbreghtiana		Glossophaga spp	natural	natural					fruitset	seed production	positive
464	2007	Eryngium	yuccifolium	Coleotechnites eryngiella				no herbivory	natural	florivory		pollinator visitation	pollination	negative
579	2013							exclosure	herbivore addition	grazing		flower number	floral expression	negative
579	2013							Bos taurus	Ovis aries	grazing		flower number	floral expression	negative	Bos taurus were less damaging than Ovis aries
579	2013			Bos taurus				exclosure	herbivore addition	grazing		flower number	floral expression	neutral
579	2013			Ovis aries				exclosure	herbivore addition	grazing		flower number	floral expression	negative
579	2011							Bos taurus	Ovis aries	grazing		flower number	floral expression	neutral
579	2012							Bos taurus	Ovis aries	grazing		flower number	floral expression	negative	Bos taurus were less damaging than Ovis aries
579	2013				Lepidoptera spp			exclosure	herbivore addition	grazing		Pollinator diversity	pollination	negative
579	2013				Lepidoptera spp			Bos taurus	Ovis aries	grazing		Pollinator diversity	pollination	negative	Bos taurus were less damaging than Ovis aries
579	2013				Hymenoptera spp			exclosure	herbivore addition	grazing		Pollinator diversity	pollination	negative
579	2013				Hymenoptera spp			Bos taurus	Ovis aries	grazing		Pollinator diversity	pollination	negative	Bos taurus were less damaging than Ovis aries
579	2013				Coleoptera spp			exclosure	herbivore addition	grazing		Pollinator diversity	pollination	neutral
579	2013				Coleoptera spp			Bos taurus	Ovis aries	grazing		Pollinator diversity	pollination	neutral
691	2010	Impatiens	capensis					no herbivory	artificial herbivory	florivory		pollinator visitation	pollination	neutral
691	2010	Impatiens	capensis					no herbivory	artificial herbivory	florivory		floral morphology/architecture	floral expression	neutral
691	2010	Impatiens	capensis					no herbivory	artificial herbivory	florivory		pollen production	floral expression	neutral
691	2010	Impatiens	capensis					no herbivory	artificial herbivory	florivory		fruitset	seed production	neutral
691	2010	Impatiens	capensis					no herbivory	artificial herbivory	florivory		seedset	seed production	neutral
727	1999	Rudbeckia	hirta	Philaenus spumarius				no herbivory	herbivore addition	stem damage		pollinator visitation	pollination	negative
727	1999	Rudbeckia	hirta	Philaenus spumarius				no herbivory	herbivore addition	stem damage		flower number	floral expression	negative
727	1999	Rudbeckia	hirta	Philaenus spumarius				no herbivory	herbivore addition	stem damage		seedset	seed production	negative
727	1999	Rudbeckia	hirta	Philaenus spumarius				no herbivory	herbivore addition	stem damage		floral size	floral expression	negative
727	1999	Rudbeckia	hirta	Philaenus spumarius				no herbivory	herbivore addition	stem damage	flower number	seedset	seed production	negative
727	1999	Rudbeckia	hirta	Philaenus spumarius				no herbivory	herbivore addition	stem damage		pollinator visitation	pollination	negative
780	2005	Cucurbita	moschata	Acalymma vittatum				natural	herbivore addition	folivory		flower number	floral expression	negative
780	2005	Cucurbita	moschata	Acalymma vittatum				natural	herbivore addition	folivory		fruitset	seed production	negative
780	2005	Cucurbita	moschata	Acalymma vittatum				natural	herbivore addition	folivory		seedset	seed production	neutral
780	2005	Cucurbita	moschata	Acalymma vittatum				natural	herbivore addition	root herbivory		flower number	floral expression	neutral
780	2005	Cucurbita	moschata	Acalymma vittatum				natural	herbivore addition	root herbivory		fruitset	seed production	neutral
780	2005	Cucurbita	moschata	Acalymma vittatum				natural	herbivore addition	root herbivory		seedset	seed production	neutral
780	2005	Cucurbita	moschata			natural	artificial supplemental					flower number	floral expression	neutral
780	2005	Cucurbita	moschata			natural	artificial supplemental					fruitset	seed production	neutral
780	2005	Cucurbita	moschata			natural	artificial supplemental					seedset	seed production	neutral
780	2005	Cucurbita	moschata	Acalymma vittatum		natural	artificial supplemental	natural	herbivore addition	folivory		flower number	floral expression	neutral
780	2005	Cucurbita	moschata	Acalymma vittatum		natural	artificial supplemental	natural	herbivore addition	folivory		fruitset	seed production	neutral
780	2005	Cucurbita	moschata	Acalymma vittatum		natural	artificial supplemental	natural	herbivore addition	folivory		seedset	seed production	neutral
780	2005	Cucurbita	moschata	Acalymma vittatum		natural	artificial supplemental	natural	herbivore addition	root herbivory		flower number	floral expression	neutral
780	2005	Cucurbita	moschata	Acalymma vittatum		natural	artificial supplemental	natural	herbivore addition	root herbivory		fruitset	seed production	neutral
780	2005	Cucurbita	moschata	Acalymma vittatum		natural	artificial supplemental	natural	herbivore addition	root herbivory		seedset	seed production	neutral
886	1994	Ipomopsis	aggregata subssp. Candida					no herbivory	artificial herbivory	grazing		seedset	seed production	negative
886	1994	Ipomopsis	aggregata subssp. Candida					no herbivory	artificial herbivory	grazing		flower number	floral expression	negative
886	1994	Ipomopsis	aggregata subssp. Candida					no herbivory	artificial herbivory	grazing		fruitset	seed production	negative
886	1994	Ipomopsis	aggregata subssp. Candida					no herbivory	artificial herbivory	grazing		flower phenology	floral expression	negative
886	1995	Ipomopsis	aggregata subssp. Candida					no herbivory	artificial herbivory	grazing		seedset	seed production	negative
886	1995	Ipomopsis	aggregata subssp. Candida					no herbivory	artificial herbivory	grazing		flower number	floral expression	negative
886	1995	Ipomopsis	aggregata subssp. Candida					no herbivory	artificial herbivory	grazing		fruitset	seed production	negative
886	1995	Ipomopsis	aggregata subssp. Candida					no herbivory	artificial herbivory	grazing		flower phenology	floral expression	negative
886	1994	Ipomopsis	aggregata subssp. Candida			natural	artificial supplemental					seedset	seed production	neutral
886	1994	Ipomopsis	aggregata subssp. Candida			natural	artificial supplemental					flower number	floral expression	neutral
886	1994	Ipomopsis	aggregata subssp. Candida			natural	artificial supplemental					fruitset	seed production	neutral
886	1994	Ipomopsis	aggregata subssp. Candida			natural	artificial supplemental					flower phenology	floral expression	neutral
886	1995	Ipomopsis	aggregata subssp. Candida			natural	artificial supplemental					seedset	seed production	positive
886	1995	Ipomopsis	aggregata subssp. Candida			natural	artificial supplemental					flower number	floral expression	neutral
886	1995	Ipomopsis	aggregata subssp. Candida			natural	artificial supplemental					fruitset	seed production	positive
886	1995	Ipomopsis	aggregata subssp. Candida			natural	artificial supplemental					flower phenology	floral expression	neutral
886	1994	Ipomopsis	aggregata subssp. Candida			natural	artificial supplemental	no herbivory	artificial herbivory	grazing		seedset	seed production	positive
886	1994	Ipomopsis	aggregata subssp. Candida			natural	artificial supplemental	no herbivory	artificial herbivory	grazing		flower number	floral expression	neutral
886	1994	Ipomopsis	aggregata subssp. Candida			natural	artificial supplemental	no herbivory	artificial herbivory	grazing		fruitset	seed production	neutral
886	1994	Ipomopsis	aggregata subssp. Candida			natural	artificial supplemental	no herbivory	artificial herbivory	grazing		flower phenology	floral expression	neutral
886	1995	Ipomopsis	aggregata subssp. Candida			natural	artificial supplemental	no herbivory	artificial herbivory	grazing		seedset	seed production	neutral
886	1995	Ipomopsis	aggregata subssp. Candida			natural	artificial supplemental	no herbivory	artificial herbivory	grazing		flower number	floral expression	neutral
886	1995	Ipomopsis	aggregata subssp. Candida			natural	artificial supplemental	no herbivory	artificial herbivory	grazing		fruitset	seed production	neutral
886	1995	Ipomopsis	aggregata subssp. Candida			natural	artificial supplemental	no herbivory	artificial herbivory	grazing		flower phenology	floral expression	neutral
917	1997	Peraxilla	spp.					natural	natural	florivory		fruitset	seed production	negative
917	1996	Peraxilla	spp.					natural	natural	florivory		fruitset	seed production	negative
917	1997	Peraxilla	spp.			exclosure	natural					fruitset	seed production	neutral
917	1996	Peraxilla	spp.			exclosure	natural					fruitset	seed production	neutral
917	1997	Peraxilla	spp.			exclosure	natural	natural	natural	florivory		fruitset	seed production	neutral
917	1996	Peraxilla	spp.			exclosure	natural	natural	natural	florivory		fruitset	seed production	negative
949	2001	Trillium	grandiflorum	Odocoileus virginianus				exclosure	natural	grazing		seedset	seed production	negative
949	2001	Trillium	grandiflorum			natural	artificial supplemental					seedset	seed production	positive
949	2001	Trillium	grandiflorum	Odocoileus virginianus		natural	artificial supplemental	exclosure	natural	grazing		seedset	seed production	negative
971	1995	Isomeris	arborea	Meligethes rufimanus				pesticide	natural	florivory		pollen deposition	pollination	negative
971	1992	Isomeris	arborea	Meligethes rufimanus				pesticide	natural	florivory		fruitset	seed production	negative
971	1994	Isomeris	arborea	Meligethes rufimanus				pesticide	natural	florivory		fruitset	seed production	negative
971	1995	Isomeris	arborea	Meligethes rufimanus				pesticide	natural	florivory		fruitset	seed production	negative
973	1992	Isomeris	arborea	Meligethes rufimanus				pesticide	natural	florivory		flower number	floral expression	negative
973	1994	Isomeris	arborea	Meligethes rufimanus				pesticide	natural	florivory		flower number	floral expression	negative
973	1995	Isomeris	arborea	Meligethes rufimanus				pesticide	natural	florivory		flower number	floral expression	negative
973	1994	Isomeris	arborea	Meligethes rufimanus				pesticide	natural	florivory		pollinator visitation	pollination	negative
973	1995	Isomeris	arborea	Meligethes rufimanus				pesticide	natural	florivory		pollinator visitation	pollination	negative
995	2005	Lepidium	papilliferum	Phyllotreta sp.				natural	herbivore addition	florivory		seedset	seed production	negative
995	2005	Lepidium	papilliferum	Phyllotreta sp.		natural	artificial supplemental	natural	herbivore addition	florivory		seedset	seed production	neutral
1010	2012	Pedicularis	gruina	Helicoverpa armigera				natural	natural	florivory		floral size	floral expression	negative
1010	2012	Pedicularis	gruina	Helicoverpa armigera				natural	natural	florivory		flower number	floral expression	neutral
1010	2012	Pedicularis	gruina	Helicoverpa armigera				natural	natural	florivory		pollen deposition	pollination	negative
1010	2012	Pedicularis	gruina	Helicoverpa armigera				natural	natural	florivory		pollinator visitation	pollination	negative
1010	2012	Pedicularis	gruina	Helicoverpa armigera		natural	artificial supplemental					fruitset	seed production	positive
1024	1994	Pastinaca	sativa	Depressaria pastinacella				no herbivory	herbivore addition	florivory		pollinator visitation	pollination	negative
1024	1994	Pastinaca	sativa					no herbivory	artificial herbivory	florivory		pollinator visitation	pollination	negative
1024	1994	Pastinaca	sativa	Depressaria pastinacella				no herbivory	herbivore addition	florivory		fruitset	seed production	negative
1024	1994	Pastinaca	sativa					no herbivory	artificial herbivory	florivory		fruitset	seed production	negative
1024	1994	Pastinaca	sativa	Depressaria pastinacella				no herbivory	herbivore addition	florivory		seedset	seed production	negative
1024	1994	Pastinaca	sativa					no herbivory	artificial herbivory	florivory		seedset	seed production	neutral
1032		Brassica	nigra	Pieris brassicae	Pieris brassicae			no herbivory	herbivore addition	folivory		pollinator visitation	pollination	neutral
1032		Brassica	nigra	Pieris brassicae	Episyrphus balteatus			no herbivory	herbivore addition	folivory		pollinator visitation	pollination	neutral
1032		Brassica	nigra	Pieris brassicae	Pieris brassicae			no herbivory	herbivore addition	florivory		pollinator visitation	pollination	neutral
1032		Brassica	nigra	Pieris brassicae	Episyrphus balteatus			no herbivory	herbivore addition	florivory		pollinator visitation	pollination	negative
1033		Brassica	nigra	Pieris brassicae	Apis mellifera			no herbivory	herbivore addition	florivory		pollinator visitation	pollination	neutral
1033		Brassica	nigra	Pieris brassicae	Bombus spp			no herbivory	herbivore addition	florivory		pollinator visitation	pollination	neutral
1033		Brassica	nigra	Pieris brassicae	Syrphidae spp			no herbivory	herbivore addition	florivory		pollinator visitation	pollination	neutral
1033		Brassica	nigra	Pieris brassicae	Apis mellifera			no herbivory	herbivore addition	folivory		pollinator visitation	pollination	neutral
1033		Brassica	nigra	Pieris brassicae	Bombus spp			no herbivory	herbivore addition	folivory		pollinator visitation	pollination	neutral
1033		Brassica	nigra	Pieris brassicae	Syrphidae spp			no herbivory	herbivore addition	folivory		pollinator visitation	pollination	neutral
1033		Brassica	nigra	Pieris brassicae				no herbivory	herbivore addition	florivory		seedset	seed production	positive
1079	2003	Nemophila	menziesii			natural	artificial supplemental					seedset	seed production	positive
1079	2003	Nemophila	menziesii					no herbivory	herbivore addition	florivory		seedset	seed production	neutral
1079	2003	Nemophila	menziesii			natural	artificial supplemental	no herbivory	herbivore addition	florivory		seedset	seed production	positive
1111	2015	Heliconia	spathocircinata		Ramphodon naevius			no herbivory	herbivore addition	florivory		pollinator visitation	pollination	negative
1111	2015	Heliconia	spathocircinata		Phaethornis ruber			no herbivory	herbivore addition	florivory		pollinator visitation	pollination	negative
1111	2015	Heliconia	spathocircinata		Thalurania glaucopis			no herbivory	herbivore addition	florivory		pollinator visitation	pollination	negative
1121	2006				Speyeria idalia			natural	herbivore addition	grazing		Pollinator abundance	pollination	negative
1121	2006				Speyeria idalia			natural	herbivore addition	grazing		flower number	floral expression	neutral
1128	1996	Oenothera	macrocarpa					no herbivory	artificial herbivory	folivory		fruitset	seed production	negative
1128	1996	Oenothera	macrocarpa			natural	artificial supplemental					fruitset	seed production	positive
1128	1996	Oenothera	macrocarpa					no herbivory	artificial herbivory	folivory		seedset	seed production	negative
1128	1996	Oenothera	macrocarpa			natural	artificial supplemental					seedset	seed production	positive
1128	1996	Oenothera	macrocarpa			natural	artificial supplemental	no herbivory	artificial herbivory	folivory		fruitset	seed production	neutral
1128	1996	Oenothera	macrocarpa			natural	artificial supplemental	no herbivory	artificial herbivory	folivory		seedset	seed production	positive
1128	1996	Oenothera	macrocarpa			natural	artificial supplemental					flower number	floral expression	neutral
1128	1996	Oenothera	macrocarpa					no herbivory	artificial herbivory	folivory		flower phenology	floral expression	neutral
1128	1996	Oenothera	macrocarpa			natural	artificial supplemental					flower phenology	floral expression	neutral
1128	1996	Oenothera	macrocarpa					no herbivory	artificial herbivory	folivory		flower number	floral expression	negative
1128	1996	Oenothera	macrocarpa					no herbivory	artificial herbivory	folivory		floral morphology/architecture	floral expression	negative
1128	1996	Oenothera	macrocarpa					natural	natural	florivory		floral morphology/architecture	floral expression	negative
1128	1996	Oenothera	macrocarpa					natural	natural	florivory		fruitset	seed production	negative
1128	1996	Oenothera	macrocarpa					natural	natural	florivory		seedset	seed production	neutral
1128	1996	Oenothera	macrocarpa					natural	natural	folivory		floral morphology/architecture	floral expression	negative
1128	1996	Oenothera	macrocarpa					natural	natural	folivory	floral morphology	seedset	seed production	neutral
1129		Cucumis	sativus					natural	natural	folivory		fruitset	seed production	neutral
1129		Cucumis	sativus					natural	natural	folivory		seedset	seed production	negative
1129		Cucumis	sativus					natural	natural	folivory		pollinator visitation	pollination	neutral
1143	2013	Ruellia	nudiflora					no herbivory	artificial herbivory	folivory		flower number	floral expression	neutral
1143	2013	Ruellia	nudiflora					no herbivory	artificial herbivory	folivory		fruitset	seed production	negative
1143	2013	Ruellia	nudiflora			natural	artificial supplemental					flower number	floral expression	neutral
1143	2013	Ruellia	nudiflora			natural	artificial supplemental					fruitset	seed production	neutral
1143	2013	Ruellia	nudiflora			natural	artificial supplemental	no herbivory	artificial herbivory	folivory		flower number	floral expression	neutral
1143	2013	Ruellia	nudiflora			natural	artificial supplemental	no herbivory	artificial herbivory	folivory		fruitset	seed production	positive
1371	2007	Berberis	darwinii	Bos taurus				no herbivory	herbivore addition	grazing		flower number	floral expression	neutral
1371	2007	Berberis	darwinii	Bos taurus				no herbivory	herbivore addition	grazing		pollinator visitation	pollination	negative
1371	2007	Berberis	darwinii					natural	natural	folivory		pollinator visitation	pollination	negative
1371	2007	Berberis	darwinii	Bos taurus				no herbivory	herbivore addition	grazing	flower number	pollinator visitation	pollination	neutral
1371	2007	Berberis	darwinii	Bos taurus				no herbivory	herbivore addition	grazing	flower number	fruitset	seed production	neutral
1416	2009	Verbascum	nigrum	Cionus nigritarsis				natural	natural	florivory		pollinator visitation	pollination	negative
1416	2008	Verbascum	nigrum					no herbivory	artificial herbivory	florivory		pollinator visitation	pollination	negative
1417	2003	Verbascum	nigrum	Cionus nigritarsis				natural	natural	florivory		pollinator visitation	pollination	neutral
1417	2003	Verbascum	nigrum	Cionus nigritarsis				natural	natural	florivory		seedset	seed production	negative
1417	2003	Verbascum	nigrum	Cionus nigritarsis				natural	natural	florivory	pollinator visitation	seedset	seed production	neutral
1435	1998	Cucumis	melo					no herbivory	artificial herbivory	folivory		fruitset	seed production	negative
1435	1999	Cucumis	melo					no herbivory	artificial herbivory	folivory		fruitset	seed production	negative
1435	1998	Cucumis	melo			natural	artificial supplemental					fruitset	seed production	positive
1435	1999	Cucumis	melo			natural	artificial supplemental					fruitset	seed production	positive
1435	1998	Cucumis	melo			natural	artificial supplemental	no herbivory	artificial herbivory	folivory		fruitset	seed production	neutral
1435	1999	Cucumis	melo			natural	artificial supplemental	no herbivory	artificial herbivory	folivory		fruitset	seed production	positive
1439	2005	Alstroemeria	ligtu va. Simsii					no herbivory	artificial herbivory	folivory		floral morphology/architecture	floral expression	negative
1439	2005	Alstroemeria	ligtu va. Simsii					no herbivory	artificial herbivory	folivory		flower number	floral expression	negative
1439	2005	Alstroemeria	ligtu va. Simsii					no herbivory	artificial herbivory	folivory	flower number	pollinator visitation	pollination	negative
1439	2005	Alstroemeria	ligtu va. Simsii					no herbivory	artificial herbivory	folivory	floral morphology	pollinator visitation	pollination	negative
1440	2011	Halimium	halimifolium					exclosure	natural	grazing		fruitset	seed production	neutral
1440	2011	Halimium	halimifolium					exclosure	natural	grazing		seedset	seed production	neutral
1440	2011	Halimium	halimifolium			natural	artificial supplemental					fruitset	seed production	positive
1440	2011	Halimium	halimifolium			natural	artificial supplemental					seedset	seed production	positive
1440	2011	Halimium	halimifolium			natural	artificial supplemental	exclosure	natural	grazing		fruitset	seed production	neutral
1440	2011	Halimium	halimifolium			natural	artificial supplemental	exclosure	natural	grazing		seedset	seed production	neutral
1446	2014	Brassica	napus	Meligethes aeneus				no herbivory	herbivore addition	florivory		fruitset	seed production	negative
1446	2014	Brassica	napus			no pollination	pollinator addition					fruitset	seed production	neutral
1446	2014	Brassica	napus	Meligethes aeneus		no pollination	pollinator addition	no herbivory	herbivore addition	florivory		fruitset	seed production	neutral
1446	2014	Brassica	napus	Meligethes aeneus				no herbivory	herbivore addition	florivory		seedset	seed production	negative
1446	2014	Brassica	napus			no pollination	pollinator addition					seedset	seed production	positive
1446	2014	Brassica	napus	Meligethes aeneus		no pollination	pollinator addition	no herbivory	herbivore addition	florivory		seedset	seed production	positive
1446	2014	Brassica	napus	Meligethes aeneus				no herbivory	herbivore addition	florivory		flower phenology	floral expression	neutral
1446	2014	Brassica	napus	Meligethes aeneus				no herbivory	herbivore addition	florivory		pollinator visitation	pollination	negative
1473	2005	Bouvardia	ternifolia					no herbivory	artificial herbivory	folivory		pollinator visitation	pollination	negative
1475	2015	Mimulus	aurantiacus					no herbivory	natural	florivory		pollen deposition	pollination	negative
1475	2015	Mimulus	aurantiacus					no herbivory	artificial herbivory	florivory		pollen deposition	pollination	neutral
1485	2004	Alstroemeria	umbellata	Aphis alstroemeriae				exclosure	natural	florivory		seedset	seed production	negative
1485	2004	Alstroemeria	umbellata			exclosure	natural					seedset	seed production	positive
1485	2004	Alstroemeria	umbellata	Aphis alstroemeriae		exclosure	natural	exclosure	natural	florivory		seedset	seed production	positive
1485	2004	Alstroemeria	umbellata	Aphis alstroemeriae				exclosure	natural	florivory		floral size	floral expression	negative
1487	1998	Platanthera	bifolia					no herbivory	artificial herbivory	folivory		flower number	floral expression	neutral
1487	1998	Platanthera	bifolia					no herbivory	artificial herbivory	folivory		floral morphology/architecture	floral expression	neutral
1487	1998	Platanthera	bifolia					no herbivory	artificial herbivory	folivory		pollen production	floral expression	neutral
1487	1998	Platanthera	bifolia			natural	artificial supplemental	no herbivory	artificial herbivory	folivory		fruitset	seed production	positive
1487	2001	Platanthera	bifolia					no herbivory	artificial herbivory	folivory		fruitset	seed production	negative
1487	2001	Platanthera	bifolia			natural	artificial supplemental					fruitset	seed production	positive
1487	2001	Platanthera	bifolia			natural	artificial supplemental	no herbivory	artificial herbivory	folivory		fruitset	seed production	neutral
1507	2000	Alstroemeria	aurea					exclosure	natural	grazing		pollinator visitation	pollination	neutral
1507	2001	Alstroemeria	aurea					exclosure	natural	grazing		pollinator visitation	pollination	neutral
1507	2000	Aristotelia	chilensis					exclosure	natural	grazing		pollinator visitation	pollination	neutral
1507	2001	Aristotelia	chilensis					exclosure	natural	grazing		pollinator visitation	pollination	neutral
1507	2000	Cynanchum	diemii					exclosure	natural	grazing		pollinator visitation	pollination	neutral
1507	2000	Ribes	magellanicum					exclosure	natural	grazing		pollinator visitation	pollination	neutral
1507	2000	Alstroemeria	aurea					exclosure	natural	grazing		pollen deposition	pollination	neutral
1507	2001	Alstroemeria	aurea					exclosure	natural	grazing		pollen deposition	pollination	negative
1507	2000	Aristotelia	chilensis					exclosure	natural	grazing		pollen deposition	pollination	neutral
1507	2000	Cynanchum	diemii					exclosure	natural	grazing		pollen deposition	pollination	neutral
1507	2000	Ribes	magellanicum					exclosure	natural	grazing		pollen deposition	pollination	neutral
1507	2001	Ribes	magellanicum					exclosure	natural	grazing		pollen deposition	pollination	neutral
1507	2000	Alstroemeria	aurea					exclosure	natural	grazing		fruitset	seed production	neutral
1507	2001	Alstroemeria	aurea					exclosure	natural	grazing		fruitset	seed production	neutral
1507	2000	Aristotelia	chilensis					exclosure	natural	grazing		fruitset	seed production	neutral
1507	2001	Aristotelia	chilensis					exclosure	natural	grazing		fruitset	seed production	neutral
1507	2000	Cynanchum	diemii					exclosure	natural	grazing		fruitset	seed production	neutral
1507	2001	Cynanchum	diemii					exclosure	natural	grazing		fruitset	seed production	neutral
1507	2000	Ribes	magellanicum					exclosure	natural	grazing		fruitset	seed production	neutral
1507	2001	Ribes	magellanicum					exclosure	natural	grazing		fruitset	seed production	neutral
1507	2000	Alstroemeria	aurea					exclosure	natural	grazing		seedset	seed production	neutral
1507	2001	Alstroemeria	aurea					exclosure	natural	grazing		seedset	seed production	neutral
1507	2001	Aristotelia	chilensis					exclosure	natural	grazing		seedset	seed production	neutral
1507	2001	Cynanchum	diemii					exclosure	natural	grazing		seedset	seed production	neutral
1520	2000			Bos taurus				natural	natural	grazing		Pollinator abundance	pollination	positive
1520	2000			Bos taurus				natural	natural	grazing		Pollinator diversity	pollination	neutral
1520	2000			Bos taurus				natural	natural	grazing		flower number	floral expression	neutral
1520	2000			Bos taurus				natural	natural	grazing		flower diversity	floral expression	positive
1520	2000			Bos taurus				natural	natural	grazing	flower diversity	Pollinator diversity	pollination	positive
1520	2000			Bos taurus				natural	natural	grazing	flower number	Pollinator abundance	pollination	neutral
1574		Pastinaca	sativa	Depressaria pastinacella				natural	natural	florivory		floral size	floral expression	negative
1574		Pastinaca	sativa	Depressaria pastinacella				natural	natural	florivory		flower number	floral expression	negative
1574		Pastinaca	sativa	Depressaria pastinacella				natural	natural	florivory		seedset	seed production	negative
1574		Pastinaca	sativa	Depressaria pastinacella				natural	natural	florivory		pollinator visitation	pollination	negative
1643	1999	Myrmecophila	tibicinis					no herbivory	artificial herbivory	florivory		pollen production	floral expression	neutral
1643	1999	Myrmecophila	tibicinis					no herbivory	artificial herbivory	florivory		fruitset	seed production	neutral
1660	1993	Raphanus	raphanistrum	Pieris rapae				no herbivory	herbivore addition	folivory		pollinator visitation	pollination	negative
1660	1993	Raphanus	raphanistrum	Pieris rapae				no herbivory	herbivore addition	folivory		flower phenology	floral expression	negative
1660	1993	Raphanus	raphanistrum	Pieris rapae				no herbivory	herbivore addition	folivory		floral morphology/architecture	floral expression	negative
1660	1993	Raphanus	raphanistrum	Pieris rapae				no herbivory	herbivore addition	folivory		flower number	floral expression	neutral
1660	1993	Raphanus	raphanistrum	Pieris rapae				no herbivory	herbivore addition	folivory		floral size	floral expression	negative
1662	2015	Clarkia	xantiana ssp. Xantiana					exclosure	natural	open		fruitset	seed production	negative
1662	2015	Clarkia	xantiana ssp. Xantiana					exclosure	natural	open		seedset	seed production	neutral
1662	2016	Clarkia	xantiana ssp. Xantiana					exclosure	natural	open		fruitset	seed production	negative
1662	2016	Clarkia	xantiana ssp. Xantiana					exclosure	natural	open		seedset	seed production	negative
1662	2016	Clarkia	xantiana ssp. Xantiana			natural	artificial supplemental					seedset	seed production	positive
1662	2016	Clarkia	xantiana ssp. Xantiana			natural	artificial supplemental	exclosure	natural	open		seedset	seed production	positive
1663	2015	Cardus	thoermeri	Pieris rapae				no herbivory	herbivore addition	folivory		pollen deposition	pollination	neutral
1663	2015	Cardus	thoermeri	Mamestra brassicae				no herbivory	herbivore addition	folivory		pollen deposition	pollination	neutral
1663	2015	Cardus	thoermeri	Spodoptera littoralis				no herbivory	herbivore addition	folivory		pollen deposition	pollination	neutral
1663	2017	Cardus	thoermeri	Pieris rapae				no herbivory	herbivore addition	folivory		floral morphology/architecture	floral expression	neutral
1663	2017	Cardus	thoermeri	Pieris rapae				no herbivory	herbivore addition	folivory		flower number	floral expression	negative
1663	2017	Cardus	thoermeri	Spodoptera littoralis				no herbivory	herbivore addition	folivory		flower number	floral expression	negative
1663	2017	Cardus	thoermeri	Pieris rapae	Apis mellifera			no herbivory	herbivore addition	folivory		pollinator visitation	pollination	neutral
1663	2017	Cardus	thoermeri	Pieris rapae				no herbivory	herbivore addition	folivory		pollinator visitation	pollination	neutral
1664	2015			Mammalia spp.				exclosure	natural	grazing		flower number	floral expression	positive
1664	2015			Mammalia spp.				exclosure	natural	grazing		Pollinator abundance	pollination	positive
1665		Brassica	nigra	Athalia rosae				no herbivory	herbivore addition	folivory		floral morphology/architecture	floral expression	negative
1665		Brassica	nigra	Athalia rosae	Episyrphus balteatus			no herbivory	herbivore addition	folivory		pollinator visitation	pollination	neutral
1665		Brassica	nigra	Athalia rosae	Pieris brassicae			no herbivory	herbivore addition	folivory		pollinator visitation	pollination	neutral
1665		Brassica	nigra	Plutella xylostella				no herbivory	herbivore addition	folivory		floral morphology/architecture	floral expression	positive
1665		Brassica	nigra	Plutella xylostella	Episyrphus balteatus			no herbivory	herbivore addition	folivory		pollinator visitation	pollination	neutral
1665		Brassica	nigra	Plutella xylostella	Pieris brassicae			no herbivory	herbivore addition	folivory		pollinator visitation	pollination	negative
1665		Brassica	nigra	Pieris brassicae				no herbivory	herbivore addition	folivory		pollen production	floral expression	neutral
1665		Brassica	nigra	Brevicoryne brassicae				no herbivory	herbivore addition	stem damage		floral morphology/architecture	floral expression	negative
1665		Brassica	nigra	Brevicoryne brassicae	Episyrphus balteatus			no herbivory	herbivore addition	stem damage		pollinator visitation	pollination	negative
1665		Brassica	nigra	Brevicoryne brassicae	Pieris brassicae			no herbivory	herbivore addition	stem damage		pollinator visitation	pollination	negative
1665		Brassica	nigra	Lipaphis erysimi				no herbivory	herbivore addition	stem damage		floral morphology/architecture	floral expression	positive
1665		Brassica	nigra	Lipaphis erysimi				no herbivory	herbivore addition	stem damage		pollen production	floral expression	neutral
1665		Brassica	nigra	Lipaphis erysimi	Episyrphus balteatus			no herbivory	herbivore addition	stem damage		pollinator visitation	pollination	positive
1665		Brassica	nigra	Lipaphis erysimi	Pieris brassicae			no herbivory	herbivore addition	stem damage		pollinator visitation	pollination	positive
1665		Brassica	nigra	Delia radicum				no herbivory	herbivore addition	root herbivory		floral morphology/architecture	floral expression	positive
1665		Brassica	nigra	Delia radicum				no herbivory	herbivore addition	root herbivory		pollen production	floral expression	negative
1665		Brassica	nigra	Delia radicum	Episyrphus balteatus			no herbivory	herbivore addition	root herbivory		pollinator visitation	pollination	positive
1665		Brassica	nigra	Delia radicum	Pieris brassicae			no herbivory	herbivore addition	root herbivory		pollinator visitation	pollination	neutral
1665		Brassica	nigra	Athalia rosae				no herbivory	herbivore addition	folivory		flower number	floral expression	neutral
1665		Brassica	nigra	Plutella xylostella				no herbivory	herbivore addition	folivory		flower number	floral expression	neutral
1665		Brassica	nigra	Pieris brassicae				no herbivory	herbivore addition	folivory		flower number	floral expression	neutral
1665		Brassica	nigra	Brevicoryne brassicae				no herbivory	herbivore addition	stem damage		flower number	floral expression	neutral
1665		Brassica	nigra	Lipaphis erysimi				no herbivory	herbivore addition	stem damage		flower number	floral expression	neutral
1665		Brassica	nigra	Delia radicum				no herbivory	herbivore addition	root herbivory		flower number	floral expression	neutral
1670	2016			Equus ferus	Bombus spp			exclosure	herbivore addition	grazing		Pollinator abundance	pollination	positive
1670	2016			Equus ferus				exclosure	herbivore addition	grazing		flower diversity	floral expression	positive
1670	2016			Equus ferus				exclosure	herbivore addition	grazing		flower number	floral expression	positive
1670	2016			Equus ferus	Pieris brassicae			exclosure	herbivore addition	grazing		Pollinator abundance	pollination	positive
1673	2016	Cardus	thoermeri	Brachycaudus cardui				natural	natural	stem damage		seedset	seed production	negative
1673	2016	Cardus	thoermeri	Brachycaudus cardui		exclosure	natural	natural	natural	stem damage		seedset	seed production	neutral
