# Supplementary material for: A systematic review of the direct and indirect effects of herbivory on plant reproduction mediated by pollination
Source: PeerJ. 2020 Jun 8;8:e9049. doi: 10.7717/peerj.9049 (PMC7289145; doi:10.7717/peerj.9049)
Supplement: Supplemental Information 3 [file peerj-08-9049-s003.csv]

article id	author	title	journal	publication year	volume	issue	page	doi	country	state/province	location	lat	long	greenhouse experiment	number of sites	study start year	study end year	number of study years	habitat1	habitat2	habitat3	Number of Plant taxa	Number of herbivore taxa	Number of pollinator taxa
18	ADLER LS	ALKALOID UPTAKE INCREASES FITNESS IN A HEMIPARASITIC PLANT VIA REDUCED HERBIVORY AND INCREASED POLLINATION	AMERICAN NATURALIST	2000	156	1	92		USA	Texas		30.1857	-97.8737	FALSE	1	1998	1998	1	Fenced natural area			1	community	community
23	ADLER LS;KARBAN R;STRAUSS SY	DIRECT AND INDIRECT EFFECTS OF ALKALOIDS ON PLANT FITNESS VIA HERBIVORY AND POLLINATION	ECOLOGY	2001	82	7	2032							FALSE								0	0	0
36	AGRAWAL AA;RUDGERS JA;BOTSFORD LW;CUTLER D;GORIN JB;LUNDQUIST CJ;SPITZER BW;SWANN AL	BENEFITS AND CONSTRAINTS ON PLANT DEFENSE AGAINST HERBIVORES: SPINES INFLUENCE THE LEGITIMATE AND ILLEGITIMATE FLOWER VISITORS OF YELLOW STAR THISTLE, CENTAUREA SOLSTITIALIS L-(ASTERACEAE)	SOUTHWESTERN NATURALIST	2000	45	1	1		USA	California		38.5426	-121.7649	FALSE	1	1997	1997	1	heavily disturbed			1	community	community
41	AHMAN INGER;LEHRMAN ANNA;EKBOM BARBARA	IMPACT OF HERBIVORY AND POLLINATION ON PERFORMANCE AND COMPETITIVE ABILITY OF OILSEED RAPE TRANSFORMED FOR POLLEN BEETLE RESISTANCE	ARTHROPOD-PLANT INTERACTIONS	2009	3	2	105							TRUE	1	2004	2005	2	greenhouse			1	1	1
110	ARCEO-GOMEZ GERARDO;PARRA-TABLA VICTOR;NAVARRO JORGE	CHANGES IN SEXUAL EXPRESSION AS RESULT OF DEFOLIATION AND ENVIRONMENT IN A MONOECIOUS SHRUB IN MEXICO: IMPLICATIONS FOR POLLINATION	BIOTROPICA	2009	41	4	435		Mexico	Yucatan	Xmatkuil	21.7278	-89.3056	FALSE	3	2003	2003	1	artificial pasture	deciduous forest	subdeciduous medium height forest	1	0	community
122	ASCHERO VALERIA;VAZQUEZ DIEGO P	HABITAT PROTECTION, CATTLE GRAZING AND DENSITY-DEPENDENT REPRODUCTION IN A DESERT TREE	AUSTRAL ECOLOGY	2009	34	8	901		Argentina	Mendoza	Nacunan Biosphere Reserve	-34.0333	-67.9667	FALSE	5	2005	2007	2	semi-arid	cattle-grazed	protected	1	1	community
174	BARBER NICHOLAS A;MILANO NELSON J;KIERS E TOBY;THEIS NINA;BARTOLO VANESSA;HAZZARD RUTH V;ADLER LYNN S	ROOT HERBIVORY INDIRECTLY AFFECTS ABOVE- AND BELOW-GROUND COMMUNITY MEMBERS AND DIRECTLY REDUCES PLANT PERFORMANCE	JOURNAL OF ECOLOGY	2015	103	6	1509		USA	Massachusetts	South Deerfield	42.4767	-72.58	FALSE	1							1	1	community
257	BOTTO-MAHAN CAREZZA;RAMIREZ PATRICIA A;GLORIA OSSA CARMEN;MEDEL RODRIGO;OJEDA-CAMACHO MANUEL;GONZALEZ ALEJANDRA V	FLORAL HERBIVORY AFFECTS FEMALE REPRODUCTIVE SUCCESS AND POLLINATOR VISITATION IN THE PERENNIAL HERB ALSTROEMERIA LIGTU (ALSTROEMERIACEAE)	INTERNATIONAL JOURNAL OF PLANT SCIENCES	2011	172	9	1130		Chile	Santiago	Reseva Nacional Rio Clarilla	-33.85	-70.4833	FALSE	1	2009	2010	1	Mediterranean			1	community	community
284	BRODY ALISON K;IRWIN REBECCA E	WHEN RESOURCES DON'T RESCUE: FLOWERING PHENOLOGY AND SPECIES INTERACTIONS AFFECT COMPENSATION TO HERBIVORY IN IPOMOPSIS AGGREGATA	OIKOS	2012	121	9	1424		USA	Colorado	Crested Butte	38.9589	-106.988	FALSE	2	2001	2002	2				1	0	community
294	BUCHANAN AMANDA L	EFFECTS OF DAMAGE AND POLLINATION ON SEXUAL AND ASEXUAL REPRODUCTION IN A FLOWERING CLONAL PLANT	PLANT ECOLOGY	2015	216	2	273		USA	Florida	Tallahassee	30.4566	-84.333	FALSE	1	2010	2011	2	outdoor cattle tanks			1	0	0
313	CABALLERO PAULA;OSSA CARMEN G;GONZALES WILFREDO L;GONZALEZ-BROWNE CATALINA;ASTORGA GUADALUPE;MURUA MAUREEN M;MEDEL RODRIGO	TESTING NON-ADDITIVE EFFECTS OF NECTAR-ROBBING ANTS AND HUMMINGBIRD POLLINATION ON THE REPRODUCTIVE SUCCESS OF A PARASITIC PLANT	PLANT ECOLOGY	2013	214	4	633		Chile	Coquimbo	Las Chinchillas National Reserve	-31.5	-71.1	FALSE		2003	2003	1	semiarrid mediterranean			1	community	1
324	CANELA MBF;SAZIMA M	FLORIVORY BY THE CRAB ARMASES ANGUSTIPES (GRAPSIDAE) INFLUENCES HUMMINGBIRD VISITS TO AECHMEA PECTINATA (BROMELIACEAE)	BIOTROPICA	2003	35	2	289		Brazil	Sao Paulo	Parque Estadual da Serra do Mar-Nucleo Picinguaba	-23.3667	-44.8333	FALSE	1	2000	2001	1	submontane rainforest	mangrove	restinga scrub	1	1	3
331	CARDEL YURIA J;KOPTUR SUZANNE	EFFECTS OF FLORIVORY ON THE POLLINATION OF FLOWERS: AN EXPERIMENTAL FIELD STUDY WITH A PERENNIAL PLANT	INTERNATIONAL JOURNAL OF PLANT SCIENCES	2010	171	3	283		USA	Florida	Everglades National Park	25.6425	80.357	FALSE	2	2001	2001	1	Pine rockland			1	2	0
332	CARES-SUAREZ ROXANA;POCH TOMAS;ACEVEDO ROMINA F;ACOSTA-BRAVO IGNACIO;PIMENTEL CAROLINA;ESPINOZA CLAUDIA;CARES ROCIO A;MUNOZ PAOLA;GONZALEZ ALEJANDRA V;BOTTO-MAHAN CAREZZA	DO POLLINATORS RESPOND IN A DOSE-DEPENDENT MANNER TO FLOWER HERBIVORY?: AN EXPERIMENTAL ASSESSMENT IN LOASA TRICOLOR (LOASACEAE)	GAYANA BOTANICA	2011	68	2	176		Chile	Santiago	Reserva Nacional Rio Clarillo	-33.85	-70.4833	FALSE	1	2009	2010	2				1	0	community
335	CARIVEAU DANIEL P;NORTON ANDREW P	DIRECT EFFECTS OF A BIOCONTROL AGENT ARE GREATER THAN INDIRECT EFFECTS THROUGH FLOWER VISITORS FOR THE ALIEN PLANT DALMATIAN TOADFLAX (LINARIA DALMATICA: SCROPHULARIACEAE)	BIOLOGICAL INVASIONS	2014	16	9	1951		USA	Colorado	Fort Collins	40.5875	-105.1436	FALSE	1	2007	2007	1	Nursery	open grass meadow		1	1	community
458	CUNNINGHAM SA	ECOLOGICAL CONSTRAINTS ON FRUIT INITIATION BY CALYPTROGYNE GHIESBREGHTIANA (ARECACEAE): FLORAL HERBIVORY, POLLEN AVAILABILITY, AND VISITATION BY POLLINATING BATS	AMERICAN JOURNAL OF BOTANY	1995	82	12	1527		Costa Rica	Heredia	La Selva Biological Station	10.4333	-84	FALSE	2	1991	1994	4	Swamp			1	community	community
464	DANDERSON CLARK A;MOLANO-FLORES BRENDA	EFFECTS OF HERBIVORY AND INFLORESCENCE SIZE ON INSECT VISITATION TO ERYNGIUM YUCCIFOLIUM (APIACEAE) A PRAIRIE PLANT	AMERICAN MIDLAND NATURALIST	2010	163	1	234		USA	Illinois		40.546	-88.1768	FALSE	4	2004	2007	2	remnant tallgrass prairie			1	1	community
579	ENRI SIMONE RAVETTO;PROBO MASSIMILIANO;FARRUGGIA ANNE;LANORE LAURENT;BLANCHETETE ANDRE;DUMONT BERTRAND	A BIODIVERSITY-FRIENDLY ROTATIONAL GRAZING SYSTEM ENHANCING FLOWER-VISITING INSECT ASSEMBLAGES WHILE MAINTAINING ANIMAL AND GRASSLAND PRODUCTIVITY	AGRICULTURE ECOSYSTEMS & ENVIRONMENT	2017	241	NA	1		France		Volcans d'Auvergne Natural Park	45.25	2.85	FALSE	1	2011	2013	3				community	2	community
691	GORDEN NICOLE L SOPER;ADLER LYNN S	FLORIVORY SHAPES BOTH LEAF AND FLORAL INTERACTIONS	ECOSPHERE	2016	7	6			USA	Massachusetts	Amherst	42.3167	-72.5167	FALSE	1	2010	2010	1				1	0	community
727	HAMBACK PA	DIRECT AND INDIRECT EFFECTS OF HERBIVORY: FEEDING BY SPITTLEBUGS AFFECTS POLLINATOR VISITATION RATES AND SEEDSET OF RUDBECKIA HIRTA	ECOSCIENCE	2001	8	1	45		USA	Connecticut	Yale-Myers research forest	41.95	-72.1	FALSE		1999	1999		old-field			1	1	community
780	HLADUN KRISTEN R;ADLER LYNN S	INFLUENCE OF LEAF HERBIVORY, ROOT HERBIVORY, AND POLLINATION ON PLANT PERFORMANCE IN CUCURBITA MOSCHATA	ECOLOGICAL ENTOMOLOGY	2009	34	1	144		USA	Massachusetts	Amherst	42.48	-72.58	FALSE	1	2005	2005	1				1	1	community
886	JUENGER T;BERGELSON J	POLLEN AND RESOURCE LIMITATION OF COMPENSATION TO HERBIVORY IN SCARLET GILIA, IPOMOPSIS AGGREGATA	ECOLOGY	1997	78	6	1684		USA	Colorado	University of Colorado Mountain Research Station			FALSE		1994	1995	2	open-meadow			1	0	community
917	KELLY DAVE;LADLEY JENNY J;ROBERTSON ALASTAIR W;CROWFOOT LISA	FLOWER PREDATION BY ZELLERIA MACULATA (LEPIDOPTERA) ON PERAXILLA MISTLETOES: EFFECTS OF LATITUDE AND FRAGMENTATION, AND IMPACT ON FRUIT SET	NEW ZEALAND JOURNAL OF ECOLOGY	2008	32	2	186		New Zealand			-41	173	FALSE	24	1994	2007	12				2	4	community
949	KNIGHT TM	THE EFFECT OF HERBIVORY AND POLLEN LIMITATION ON A DECLINING POPULATION OF TRILLIUM GRANDIFLORUM	ECOLOGICAL APPLICATIONS	2004	14	3	915		USA	Pennsylvania	Crawford County	41.6	-80.35	FALSE	1	1999	2001	3	old-growth beech and maple forest			1	0	0
971	KRUPNICK GA;WEIS AE	THE EFFECT OF FLORAL HERBIVORY ON MALE AND FEMALE REPRODUCTIVE SUCCESS IN ISOMERIS ARBOREA	ECOLOGY	1999	80	1	135		USA	California	University of California, Irvine, Ecological Reserve	33.635	-117.845	FALSE	1	1992	1995	4	coastal sage scrub			1	1	community
973	KRUPNICK GA;WEIS AE;CAMPBELL DR	THE CONSEQUENCES OF FLORAL HERBIVORY FOR POLLINATOR SERVICE TO ISOMERIS ARBOREA	ECOLOGY	1999	80	1	125							FALSE								0	0	0
995	LEAVITT HOLLIE;ROBERTSON IAN C	PETAL HERBIVORY BY CHRYSOMELID BEETLES (PHYLLOTRETA SP.) IS DETRIMENTAL TO POLLINATION AND SEED PRODUCTION IN LEPIDIUM PAPILLIFERUM (BRASSICACEAE)	ECOLOGICAL ENTOMOLOGY	2006	31	6	657		USA	Idaho				FALSE		2005	2005	1				1	1	community
1010	LIAO KUO;GITURU ROBERT W;GUO YOU-HAO;WANG QING-FENG	EFFECTS OF FLORAL HERBIVORY ON FORAGING BEHAVIOUR OF BUMBLEBEES AND FEMALE REPRODUCTIVE SUCCESS IN PEDICULARIS GRUINA (OROBANCHACEAE)	FLORA	2013	208	43020	562		China	Yunnan Province	Shangri-La County	27.8667	99.6667	FALSE	2	2011	2012	2	hillside meadow			1	1	2
1024	LOHMAN DJ;ZANGERL AR;BERENBAUM MR	IMPACT OF FLORAL HERBIVORY BY PARSNIP WEBWORM (OECOPHORIDAE: DEPRESSARIA PASTINACELLA DUPONCHEL) ON POLLINATION AND FITNESS OF WILD PARSNIP (APIACEAE: PASTINACA SATIVA L)	AMERICAN MIDLAND NATURALIST	1996	136	2	407		USA	Illinois	University of Illinois Phillips Tract Research Area			FALSE	1	1994	1994	1				1	1	community
1032	LUCAS-BARBOSA DANI;SUN PULU;HAKMAN ANOUK;VAN BEEK TERIS A;VAN LOON JOOP J A;DICKE MARCEL	VISUAL AND ODOUR CUES: PLANT RESPONSES TO POLLINATION AND HERBIVORY AFFECT THE BEHAVIOUR OF FLOWER VISITORS	FUNCTIONAL ECOLOGY	2016	30	3	431		Netherlands					TRUE								1	1	2
1033	LUCAS-BARBOSA DANI;VAN LOON JOOP J A;GOLS RIETA;VAN BEEK TERIS A;DICKE MARCEL	REPRODUCTIVE ESCAPE: ANNUAL PLANT RESPONDS TO BUTTERFLY EGGS BY ACCELERATING SEED PRODUCTION	FUNCTIONAL ECOLOGY	2013	27	1	245		Netherlands					FALSE					garden			1	1	community
1079	MCCALL ANDREW C	DOES DOSE-DEPENDENT PETAL DAMAGE AFFECT POLLEN LIMITATION IN AN ANNUAL PLANT?	BOTANY-BOTANIQUE	2010	88	6	601		USA	California	Bodega Marine Reserve	38.32	-123.06	FALSE	1	2003	2003	1				1	0	0
1111	MISSAGIA CAIO C C;ALVES MARIA ALICE S	FLORIVORY AND FLORAL LARCENY BY FLY LARVAE DECREASE NECTAR AVAILABILITY AND HUMMINGBIRD FORAGING VISITS AT HELICONIA (HELICONIACEAE) FLOWERS	BIOTROPICA	2017	49	1	13		Brazil		Rio de Janero	-22.9503	-43.4861	FALSE	2	2015	2015	1	rainforest			1	1	community
1121	MORANZ RAYMOND A;FUHLENDORF SAMUEL D;ENGLE DAVID M	MAKING SENSE OF A PRAIRIE BUTTERFLY PARADOX: THE EFFECTS OF GRAZING, TIME SINCE FIRE, AND SAMPLING PERIOD ON REGAL FRITILLARY ABUNDANCE	BIOLOGICAL CONSERVATION	2014	173	NA	32		USA	Missouri	Taberville Prairie Conservation Area	37.716	-94.082	FALSE	4	2006	2007	2	tallgrass prairie			community	1	1
1128	MOTHERSHEAD K;MARQUIS RJ	FITNESS IMPACTS OF HERBIVORY THROUGH INDIRECT EFFECTS ON PLANT-POLLINATOR INTERACTIONS IN OENOTHERA MACROCARPA	ECOLOGY	2000	81	1	30		USA	Missouri	Gray Summit	38.482	-90.825	FALSE	1	1996	1996	1				1	0	community
1129	MOTZKE IRIS;TSCHARNTKE TEJA;WANGER THOMAS C;KLEIN ALEXANDRA-MARIA	POLLINATION MITIGATES CUCUMBER YIELD GAPS MORE THAN PESTICIDE AND FERTILIZER USE IN TROPICAL SMALLHOLDER GARDENS	JOURNAL OF APPLIED ECOLOGY	2015	52	1	261		Indonesia	Central Sulawesi	Lore Utara	-1.447	120.278	FALSE								1	community	community
1143	MUNGUIA-ROSAS MIGUEL A;ARIAS LUIS M;JURADO-DZIB SELMY G;MEZETA-COB CANDY R;PARRA-TABLA VICTOR	EFFECTS OF HERBIVORES AND POLLINATORS ON FRUIT YIELD AND SURVIVAL IN A CLEISTOGAMOUS HERB	PLANT ECOLOGY	2015	216	4	517		Mexico	Yucatan	Merida	21.021	-89.627	TRUE	1	2013	2013	1				1	0	0
1371	SASAL YAMILA;FARJI-BRENER ALEJANDRO;RAFFAELE ESTELA	FIRE MODULATES THE EFFECTS OF INTRODUCED UNGULATES ON PLANT-INSECT INTERACTIONS IN A PATAGONIAN TEMPERATE FOREST	BIOLOGICAL INVASIONS	2017	19	8	2459		Argentina	Patagonia	Nahuel Huapi National Park	-40.6333	-71.7	FALSE		2002	2007	1	Subantarctiv biogeographical region			1	0	0
1416	SOBER VIRVE;MOORA MARI;TEDER TIIT	FLORIVORES DECREASE POLLINATOR VISITATION IN A SELF-INCOMPATIBLE PLANT	BASIC AND APPLIED ECOLOGY	2010	11	8	669		Estonia	Tartu	University of Tartu	58.38	26.72	FALSE	2	2008	2009	2				1	1	community
1417	SOBER VIRVE;TEDER TIIT;MOORA MARL	CONTRASTING EFFECTS OF PLANT POPULATION SIZE ON FLORIVORY AND POLLINATION	BASIC AND APPLIED ECOLOGY	2009	10	8	737		Estonia			58.7	24.2	FALSE	21	2006	2006	1				1	1	community
1435	STRAUSS SY;MURCH P	TOWARDS AN UNDERSTANDING OF THE MECHANISMS OF TOLERANCE: COMPENSATING FOR HERBIVORE DAMAGE BY ENHANCING A MUTUALISM	ECOLOGICAL ENTOMOLOGY	2004	29	2	234		USA	California	Davis	38.6	-121.7	FALSE	1	1999	1999	1				1	0	community
1439	SUAREZ LORENA H;GONZALEZ WILFREDO L;GIANOLI ERNESTO	FOLIAR DAMAGE MODIFIES FLORAL ATTRACTIVENESS TO POLLINATORS IN ALSTROEMERIA EXERENS	EVOLUTIONARY ECOLOGY	2009	23	4	545		Chile	Andes	Farellones	-33.3583	-70.3042	FALSE	1	2004	2005	1				1	0	community
1440	SUAREZ-ESTEBAN ALBERTO;DELIBES MIGUEL;FEDRIANI JOSE M	UNPAVED ROADS DISRUPT THE EFFECT OF HERBIVORES AND POLLINATORS ON THE REPRODUCTION OF A DOMINANT SHRUB	BASIC AND APPLIED ECOLOGY	2014	15	6	524		Spain		Donana National Park	37.16	-6.43	FALSE	3	2010	2011	2	scrubland			1	community	0
1446	SUTTER LOUIS;ALBRECHT MATTHIAS	SYNERGISTIC INTERACTIONS OF ECOSYSTEM SERVICES: FLORIVOROUS PEST CONTROL BOOSTS CROP YIELD INCREASE THROUGH INSECT POLLINATION	PROCEEDINGS OF THE ROYAL SOCIETY B-BIOLOGICAL SCIENCES	2016	283	1824			Switzerland	Zurich	Agroscope-Reckenholz	47.4309	8.5185	FALSE		2014	2014	1				1	1	1
1473	TORRES ITZEL;SALINAS LUIS;LARA CARLOS;CASTILLO-GUEVARA CITLALLI	ANTAGONISTS AND THEIR EFFECTS IN A HUMMINGBIRD-PLANT INTERACTION: FIELD EXPERIMENTS	ECOSCIENCE	2008	15	1	65		Mexico	Tlaxcala	Parque Nacional La Malinche	19.24	-98.97	FALSE		2005	2005					1	0	community
1475	TSUJI KAORU;DHAMI MANPREET K;CROSS DAVID J R;RICE CAROLYN P;ROMANO NIC H;FUKAMI TADASHI	FLORIVORY AND POLLINATOR VISITATION: A CAUTIONARY TALE	AOB PLANTS	2016	8	NA			USA	California	San Francisco	37	-122.1	FALSE	8	2015	2015	1				1	community	community
1485	VALDIVIA CE;NIEMEYER HM	REDUCED MATERNAL FECUNDITY OF THE HIGH ANDEAN PERENNIAL HERB ALSTROEMERIA UMBELLATA (ALSTROEMERIACEAE) BY APHID HERBIVORY	NEW ZEALAND JOURNAL OF ECOLOGY	2005	29	2	321		Chile	Andes	Valle Nevado	-33.35	-70.27	FALSE	1	2004	2004	1				1	community	community
1487	VALLIUS ELISA;SALONEN VEIKKO	ALLOCATION TO REPRODUCTION FOLLOWING EXPERIMENTAL DEFOLIATION IN PLATANTHERA BIFOLIA (ORCHIDACEAE)	PLANT ECOLOGY	2006	183	2	291		Finland			61.93	26.03	FALSE	2	1998	1998	1	birch and pine forest			1	0	community
1507	VAZQUEZ DP;SIMBERLOFF D	INDIRECT EFFECTS OF AN INTRODUCED UNGULATE ON POLLINATION AND PLANT REPRODUCTION	ECOLOGICAL MONOGRAPHS	2004	74	2	281		Argentina	Rio Negro	Nahuel Huapi National Park	-41.04	-71.54	FALSE	8	1999	2001	2	temperate forest			11	1	community
1520	VULLIAMY BETSY;POTTS SIMON G;WILLMER P G	THE EFFECTS OF CATTLE GRAZING ON PLANT-POLLINATOR COMMUNITIES IN A FRAGMENTED MEDITERRANEAN LANDSCAPE	OIKOS	2006	114	3	529		Israel		mount Carmel National Reerve	32.729	35.0976	FALSE	10	1999	2000	2	Mediterranean habitat			community	1	community
1574	ZANGERL A R;BERENBAUM M R	EFFECTS OF FLORIVORY ON FLORAL VOLATILE EMISSIONS AND POLLINATION SUCCESS IN THE WILD PARSNIP	ARTHROPOD-PLANT INTERACTIONS	2009	3	3	181		USA	Illinois	Urbana	40.1201	-88.1439	FALSE	1				roadside			1	1	community
1643	MALO JE;LEIRANA-ALCOCER J;PARRA-TABLA V	POPULATION FRAGMENTATION, FLORIVORY, AND THE EFFECTS OF FLOWER MORPHOLOGY ALTERATIONS ON THE POLLINATION SUCCESS OF MYRMECOPHILA TIBICINIS (ORCHIDACEAE)	BIOTROPICA	2001	33	3	529		Mexico	Yucatan	Puerto Progreso	21.3333	-89.5	FALSE	6	1998	1998	1				1	0	community
1660	STRAUSS SY;ARMBRUSTER WS	FOLIAR HERBIVORY AFFECTS FLORAL CHARACTERS AND PLANT ATTRACTIVENESS TO POLLINATORS: IMPLICATIONS FOR MALE AND FEMALE PLANT FITNESS	AMERICAN NATURALIST	1996	147	6	1098							TRUE		1993	1993	1				1	1	community
1662	Benning, John W.; Moeller, David A.	Maladaptation beyond a geographic range limit driven by antagonistic and mutualistic biotic interactions across an abiotic gradient	EVOLUTION	2019					USA	California	Sierra Nevada Foothills	35.5293	-118.6546	FALSE	6	2015	2017	2	mesic oak woodland	sandy slopes		1	community	community
1663	Scopece, G.; Frachon, L.; Cozzolino, S.	Do native and invasive herbivores have an effect on Brassica rapa pollination?	PLANT BIOLOGY	2019	21	5	934		Italy	Monte Sant' Angelo	Naples University	40.838	14.18	FALSE	1	2015	2017	2	meadow			1	3	community
1664	Louthan, Allison; Valencia, Emily; Martins, Dino J.; Guy, Travis; Goheen, Jacob; Palmer, Todd; Doak, Daniel	Large mammals generate both top-down effects and extended trophic cascades on floral-visitor assemblages	JOURNAL OF TROPICAL ECOLOGY	2019	35	4	198		Kenya	Laikipia County	Mpala Ranch	0.2833	37.867	FALSE	1	2015	2015	1	acacia-dominated savanna			community	community	community
1665	Rusman, Quint; Poelman, Erik H.; Nowrin, Farzana; Polder, Gerrit; Lucas-Barbosa, Dani	Floral plasticity: Herbivore-species-specific-induced changes in flower traits with contrasting effects on pollinator visitation	PLANT CELL AND ENVIRONMENT	2019	42	6	1896		Netherlands					TRUE	1			1				1	6	2
1670	Garrido, Pablo; Marell, Anders; Ockinger, Erik; Skarin, Anna; Jansson, Anna; Thulin, Carl-Gustaf	Experimental rewilding enhances grassland functional composition and pollinator habitat use	JOURNAL OF APPLIED ECOLOGY	2019	56	4	955		Sweden	Uppsala	Krusenberg	59.733	17.667	FALSE	3	2014	2016	2	meadow			community	1	community
1673	Chalcoff, Vanina R.; Natalia Lescano, Maria; Devegili, Andres M.	Do novel interactions with local fauna have reproductive consequences for exotic plants? A case study with thistles, ants, aphids, and pollinators	PLANT ECOLOGY	2019	220	1	134		Argentina			-41.12	-71.22	FALSE	1	2016	2016	1	shrub steppe			1	1	community
